# Supplementary material for: Unraveling the diversity dynamics and network stability of alkaline phosphomonoesterase‐producing bacteria in modulating maize yield
Source: Imeta. 2024 Dec 20;3(6):e260. doi: 10.1002/imt2.260 (PMC11683463; doi:10.1002/imt2.260)
Supplement: Supplementary file 2 — Table S1. Significance comparisons of the slopes of alkaline phosphomonoesterase (ALP) producing bacterial diversity under different treatments based on a pairwise t‐test. Table S2. The topological properties of alkaline phosphomonoesterase producing bacterial networks over time under different treatments. [file IMT2-3-e260-s001.xlsx]

## Sheet: S1
Table S1 Significance comparisons of the slopes of alkaline phosphomonoesterase (ALP) producing bacterial diversityunder different treatments based on a pairwise t-testa
	Shannon index		Chao1 richness
	F	P	F	P
CK vs N	2.22	0.143	0.07	0.794
CK vs NS	15.21	<0.001	9.76	0.003
CK vs NSM	13.39	0.001	27.37	<0.001
CK vs NB	14.42	<0.001	11.44	0.002
N vs NS	8.16	0.007	13.55	<0.001
N vs NSM	8.41	0.006	24.08	<0.001
N vs NB	7.01	0.01	15.97	<0.001
NS vs NSM	5.91	0.024	9.84	0.001
NSM vs NB	6.82	0.015	5.14	0.022
NS vs NB	1.07	0.489	5.98	0.015
a. CK, no fertilizer; N, NPK fertilizer; NS, NPK fertilizer application with straw; NSM, NPK fertilizer application with straw and pig manure; NB, NPK fertilizer application with straw biochar. Bold values indicated the significant effects.

## Sheet: S2
Table S2 The topological properties of alkaline phosphomonoesterase producing bacterial networks over time under different treatmentsa
Treatmentsa	Network	Nodes	Edges	Positive edges	Negative edges	APL	Graph density	avgCC	avgK	Modularity
CK	0−1 year	477	3459	2940	519	3.677	0.039	0.416	14.5	0.311
	2−3 year	432	3900	3288	612	3.497	0.042	0.445	18.1	0.265
	4−5 year	231	620	496	124	4.589	0.023	0.345	5.37	0.298
	6−7 year	154	417	303	114	2.832	0.035	0.456	5.42	0.225
N	0−1 year	407	2243	2001	242	5.132	0.027	0.423	11	0.358
	2−3 year	304	3692	2522	1170	3.115	0.08	0.487	24.3	0.345
	4−5 year	730	13703	8159	5544	3.284	0.051	0.654	37.5	0.334
	6−7 year	743	17051	10831	6220	3.254	0.062	0.482	45.9	0.384
NS	0−1 year	392	4428	3862	566	3.958	0.058	0.426	22.6	0.315
	2−3 year	600	11782	7479	4303	3.51	0.037	0.569	39.3	0.363
	4−5 year	516	21244	12746	8498	2.218	0.16	0.71	82.3	0.428
	6−7 year	539	23958	14721	9237	2.366	0.165	0.707	88.9	0.445
NSM	0−1 year	382	6100	3984	2116	2.331	0.101	0.431	31.9	0.34
	2−3 year	657	24349	16187	8162	2.116	0.145	0.664	74.1	0.391
	4−5 year	759	28885	16083	8120	2.589	0.174	0.663	76.1	0.559
	6−7 year	725	34203	17531	11354	2.995	0.24	0.742	94.3	0.631
NB	0−1 year	265	3142	1769	1373	4.556	0.033	0.453	23.7	0.313
	2−3 year	585	9787	6184	3603	3.589	0.057	0.512	33.5	0.386
	4−5 year	562	12117	7770	4347	3.471	0.045	0.549	43.1	0.48
	6−7 year	766	25331	15778	9553	3.1	0.086	0.571	66.1	0.482
a. APL, Average path length; avgCC, Average clustering coefficient; avgK, Average degree. CK, no fertilizer; N, NPK fertilizer; NS, NPK fertilizer application with straw; NSM, NPK fertilizer application with straw and pig manure; NB, NPK fertilizer application with straw biochar.
